# Supplementary material for: Trend change analysis of postural balance in Parkinson’s disease discriminates between medication state
Source: J Neuroeng Rehabil. 2024 Jun 28;21:112. doi: 10.1186/s12984-024-01411-z (PMC11212256; doi:10.1186/s12984-024-01411-z)
Supplement: Supplementary file 1 — Supplementary Material 1 [file 12984_2024_1411_MOESM1_ESM.xls]

## Sheet: Kruskal-Wallis
				Kruskal-Wallis Test for Groups and Sensor positions
	JERK					MV					TCI
	Factor	Statistic	df	p		Factor	Statistic	df	p		Factor	Statistic	df	p
	Position	60.285	2	< .001		Position	70.867	2	< .001		Position	44.271	2	< .001
	Group	0.574	2	0.751		Group	2.334	2	0.311		Problem	2.858	2	0.240
	PATH					RMS					TCI_dT
	Factor	Statistic	df	p		Factor	Statistic	df	p		Factor	Statistic	df	p
	Position	70.867	2	< .001		Position	73.176	2	< .001		Position	57.369	2	< .001
	Group	2.334	2	0.311		Group	7.117	2	0.028		Group	2.508	2	0.285
	SURFACE					RANGE					TCI_dS
	Factor	Statistic	df	p		Factor	Statistic	df	p		Factor	Statistic	df	p
	Position	69.592	2	< .001		Position	54.819	2	< .001		Position	79.631	2	< .001
	Group	5.233	2	0.073		Group	2.767	2	0.251		Group	0.853	2	0.653
											TCI_dV
											Factor	Statistic	df	p
											Position	58.943	2	< .001
											Group	0.734	2	0.693

## Sheet: Dunn
									Dunn test for sensor positions in the group
			YO								OP								PDon
	JERK		Comparison	z	Wi	Wj	p	pbonf	pholm		Comparison	z	Wi	Wj	p	pbonf	pholm		Comparison	z	Wi	Wj	p	pbonf	pholm		JERK
			Head - Pelvis	5.074	85.878	45.927	< .001	< .001	< .001		Head - Pelvis	3.401	43.571	24.333	< .001	0.002	0.002		Head - Pelvis	4.020	49.435	25.652	< .001	< .001	< .001
			Head - Sternum	4.024	85.878	54.195	< .001	< .001	< .001		Head - Sternum	2.736	43.571	28.095	0.006	0.019	0.012		Head - Sternum	3.300	49.435	29.913	< .001	0.003	0.002
			Pelvis - Sternum	-1.050	45.927	54.195	0.294	0.881	0.294		Pelvis - Sternum	-0.665	24.333	28.095	0.506	1.000	0.506		Pelvis - Sternum	-0.720	25.652	29.913	0.471	1.000	0.471
	MV		Comparison	z	Wi	Wj	p	pbonf	pholm		Comparison	z	Wi	Wj	p	pbonf	pholm		Comparison	z	Wi	Wj	p	pbonf	pholm		MV
			Head - Pelvis	5.387	87.244	44.829	< .001	< .001	< .001		Head - Pelvis	3.830	44.905	23.238	< .001	< .001	< .001		Head - Pelvis	4.542	50.870	24.000	< .001	< .001	< .001
			Head - Sternum	4.231	87.244	53.927	< .001	< .001	< .001		Head - Sternum	3.014	44.905	27.857	0.003	0.008	0.005		Head - Sternum	3.506	50.870	30.130	< .001	0.001	< .001
			Pelvis - Sternum	-1.155	44.829	53.927	0.248	0.744	0.248		Pelvis - Sternum	-0.817	23.238	27.857	0.414	1.000	0.414		Pelvis - Sternum	-1.036	24.000	30.130	0.300	0.900	0.300
	PATH		Comparison	z	Wi	Wj	p	pbonf	pholm		Comparison	z	Wi	Wj	p	pbonf	pholm		Comparison	z	Wi	Wj	p	pbonf	pholm		PATH
			Head - Pelvis	5.387	87.244	44.829	< .001	< .001	< .001		Head - Pelvis	3.830	44.905	23.238	< .001	< .001	< .001		Head - Pelvis	4.542	50.870	24.000	< .001	< .001	< .001
			Head - Sternum	4.231	87.244	53.927	< .001	< .001	< .001		Head - Sternum	3.014	44.905	27.857	0.003	0.008	0.005		Head - Sternum	3.506	50.870	30.130	< .001	0.001	< .001
			Pelvis - Sternum	-1.155	44.829	53.927	0.248	0.744	0.248		Pelvis - Sternum	-0.817	23.238	27.857	0.414	1.000	0.414		Pelvis - Sternum	-1.036	24.000	30.130	0.300	0.900	0.300
	RMS		Comparison	z	Wi	Wj	p	pbonf	pholm		Comparison	z	Wi	Wj	p	pbonf	pholm		Comparison	z	Wi	Wj	p	pbonf	pholm		RMS
			Head - Pelvis	6.412	89.780	39.293	< .001	< .001	< .001		Head - Pelvis	3.914	44.286	22.143	< .001	< .001	< .001		Head - Pelvis	3.858	48.174	25.348	< .001	< .001	< .001
			Head - Sternum	4.172	89.780	56.927	< .001	< .001	< .001		Head - Sternum	2.601	44.286	29.571	0.009	0.028	0.019		Head - Sternum	2.822	48.174	31.478	0.005	0.014	0.010
			Pelvis - Sternum	-2.240	39.293	56.927	0.025	0.075	0.025		Pelvis - Sternum	-1.313	22.143	29.571	0.189	0.567	0.189		Pelvis - Sternum	-1.036	25.348	31.478	0.300	0.900	0.300
	SURFACE		Comparison	z	Wi	Wj	p	pbonf	pholm		Comparison	z	Wi	Wj	p	pbonf	pholm		Comparison	z	Wi	Wj	p	pbonf	pholm		SURFACE
			Head - Pelvis	6.059	87.683	39.976	< .001	< .001	< .001		Head - Pelvis	3.796	43.238	21.762	< .001	< .001	< .001		Head - Pelvis	4.240	48.304	23.217	< .001	< .001	< .001
			Head - Sternum	3.726	87.683	58.341	< .001	< .001	< .001		Head - Sternum	2.163	43.238	31.000	0.051	0.092	0.061		Head - Sternum	2.506	48.304	33.478	0.012	0.037	0.024
			Pelvis - Sternum	-2.332	39.976	58.341	0.020	0.059	0.020		Pelvis - Sternum	-1.633	21.762	31.000	0.102	0.307	0.102		Pelvis - Sternum	-1.734	23.217	33.478	0.083	0.249	0.083
	RANGE		Comparison	z	Wi	Wj	p	pbonf	pholm		Comparison	z	Wi	Wj	p	pbonf	pholm		Comparison	z	Wi	Wj	p	pbonf	pholm		RANGE
			Head - Pelvis	5.452	86.488	43.561	< .001	< .001	< .001		Head - Pelvis	3.115	42.048	24.429	0.002	0.006	0.006		Head - Pelvis	3.506	47.043	26.304	< .001	0.001	0.001
			Head - Sternum	3.878	86.488	55.951	< .001	< .001	< .001		Head - Sternum	2.214	42.048	29.524	0.057	0.081	0.054		Head - Sternum	2.602	47.043	31.652	0.009	0.028	0.019
			Pelvis - Sternum	-1.574	43.561	55.951	0.116	0.347	0.116		Pelvis - Sternum	-0.901	24.429	29.524	0.368	1.000	0.368		Pelvis - Sternum	-0.904	26.304	31.652	0.366	1.000	0.366
	TCI		Comparison	z	Wi	Wj	p	pbonf	pholm		Comparison	z	Wi	Wj	p	pbonf	pholm		Comparison	z	Wi	Wj	p	pbonf	pholm		TCI
			Head - Pelvis	-5.299	34.244	75.963	< .001	< .001	< .001		Head - Pelvis	-2.913	21.500	37.976	0.004	0.011	0.011		Head - Pelvis	-1.235	30.065	37.370	0.217	0.650	0.614
			Head - Sternum	-5.278	34.244	75.793	< .001	< .001	< .001		Head - Sternum	-2.656	21.500	36.524	0.008	0.024	0.016		Head - Sternum	-1.268	30.065	37.565	0.205	0.614	0.614
			Pelvis - Sternum	0.022	75.963	75.793	0.983	1.000	0.983		Pelvis - Sternum	0.257	37.976	36.524	0.797	1.000	0.797		Pelvis - Sternum	-0.033	37.370	37.565	0.974	1.000	0.974
	TCI_dT		Comparison	z	Wi	Wj	p	pbonf	pholm		Comparison	z	Wi	Wj	p	pbonf	pholm		Comparison	z	Wi	Wj	p	pbonf	pholm		TCI_dT
			Head - Pelvis	6.028	92.927	45.463	< .001	< .001	< .001		Head - Pelvis	3.258	43.667	25.238	0.001	0.003	0.003		Head - Pelvis	1.595	41.087	31.652	0.111	0.332	0.332
			Head - Sternum	5.755	92.927	47.610	< .001	< .001	< .001		Head - Sternum	2.929	43.667	27.095	0.003	0.010	0.007		Head - Sternum	1.492	41.087	32.261	0.136	0.407	0.332
			Pelvis - Sternum	-0.273	45.463	47.610	0.785	1.000	0.785		Pelvis - Sternum	-0.328	25.238	27.095	0.743	1.000	0.743		Pelvis - Sternum	-0.103	31.652	32.261	0.918	1.000	0.918
	TCI_dS		Comparison	z	Wi	Wj	p	pbonf	pholm		Comparison	z	Wi	Wj	p	pbonf	pholm		Comparison	z	Wi	Wj	p	pbonf	pholm		TCI_dS
			Head - Pelvis	5.765	89.756	44.366	< .001	< .001	< .001		Head - Pelvis	4.310	46.143	21.762	< .001	< .001	< .001		Head - Pelvis	4.204	50.087	25.217	< .001	< .001	< .001
			Head - Sternum	4.811	89.756	51.878	< .001	< .001	< .001		Head - Sternum	3.190	46.143	28.095	0.001	0.004	0.003		Head - Sternum	3.447	50.087	29.696	< .001	0.002	0.001
			Pelvis - Sternum	-0.954	44.366	51.878	0.340	1.000	0.340		Pelvis - Sternum	-1.120	21.762	28.095	0.263	0.789	0.263		Pelvis - Sternum	-0.757	25.217	29.696	0.449	1.000	0.449
	TCI_dV		Comparison	z	Wi	Wj	p	pbonf	pholm		Comparison	z	Wi	Wj	p	pbonf	pholm		Comparison	z	Wi	Wj	p	pbonf	pholm		TCI_dV
			Head - Pelvis	4.978	85.439	46.244	< .001	< .001	< .001		Head - Pelvis	3.670	44.048	23.286	< .001	< .001	< .001		Head - Pelvis	3.726	48.087	26.043	< .001	< .001	< .001
			Head - Sternum	3.952	85.439	54.317	< .001	< .001	< .001		Head - Sternum	2.719	44.048	28.667	0.007	0.020	0.013		Head - Sternum	2.910	48.087	30.870	0.004	0.011	0.007
			Pelvis - Sternum	-1.025	46.244	54.317	0.305	0.916	0.305		Pelvis - Sternum	-0.951	23.286	28.667	0.341	1.000	0.341		Pelvis - Sternum	-0.816	26.043	30.870	0.415	1.000	0.415

## Sheet: Both
				Kruskal-Wallis Test for Groups and Sensor positions																							Dunn test for sensor positions in the group
	JERK					MV					TCI										YO								OP								PDon
	Factor	Statistic	df	p		Factor	Statistic	df	p		Factor	Statistic	df	p
	Position	60.285	2	< .001		Position	70.867	2	< .001		Position	44.271	2	< .001					JERK		Comparison	z	Wi	Wj	p	pbonf	pholm		Comparison	z	Wi	Wj	p	pbonf	pholm		Comparison	z	Wi	Wj	p	pbonf	pholm		JERK
	Group	0.574	2	0.751		Group	2.334	2	0.311		Problem	2.858	2	0.240							Head - Pelvis	5.074	85.878	45.927	< .001	< .001	< .001		Head - Pelvis	3.401	43.571	24.333	< .001	0.002	0.002		Head - Pelvis	4.020	49.435	25.652	< .001	< .001	< .001
																					Head - Sternum	4.024	85.878	54.195	< .001	< .001	< .001		Head - Sternum	2.736	43.571	28.095	0.006	0.019	0.012		Head - Sternum	3.300	49.435	29.913	< .001	0.003	0.002
																					Pelvis - Sternum	-1.050	45.927	54.195	0.294	0.881	0.294		Pelvis - Sternum	-0.665	24.333	28.095	0.506	1.000	0.506		Pelvis - Sternum	-0.720	25.652	29.913	0.471	1.000	0.471
	PATH					RMS					TCI_dT
	Factor	Statistic	df	p		Factor	Statistic	df	p		Factor	Statistic	df	p
	Position	70.867	2	< .001		Position	73.176	2	< .001		Position	57.369	2	< .001					MV		Comparison	z	Wi	Wj	p	pbonf	pholm		Comparison	z	Wi	Wj	p	pbonf	pholm		Comparison	z	Wi	Wj	p	pbonf	pholm		MV
	Group	2.334	2	0.311		Group	7.117	2	0.028		Group	2.508	2	0.285							Head - Pelvis	5.387	87.244	44.829	< .001	< .001	< .001		Head - Pelvis	3.830	44.905	23.238	< .001	< .001	< .001		Head - Pelvis	4.542	50.870	24.000	< .001	< .001	< .001
																					Head - Sternum	4.231	87.244	53.927	< .001	< .001	< .001		Head - Sternum	3.014	44.905	27.857	0.003	0.008	0.005		Head - Sternum	3.506	50.870	30.130	< .001	0.001	< .001
																					Pelvis - Sternum	-1.155	44.829	53.927	0.248	0.744	0.248		Pelvis - Sternum	-0.817	23.238	27.857	0.414	1.000	0.414		Pelvis - Sternum	-1.036	24.000	30.130	0.300	0.900	0.300
	SURFACE					RANGE					TCI_dS
	Factor	Statistic	df	p		Factor	Statistic	df	p		Factor	Statistic	df	p
	Position	69.592	2	< .001		Position	54.819	2	< .001		Position	79.631	2	< .001					PATH		Comparison	z	Wi	Wj	p	pbonf	pholm		Comparison	z	Wi	Wj	p	pbonf	pholm		Comparison	z	Wi	Wj	p	pbonf	pholm		PATH
	Group	5.233	2	0.073		Group	2.767	2	0.251		Group	0.853	2	0.653							Head - Pelvis	5.387	87.244	44.829	< .001	< .001	< .001		Head - Pelvis	3.830	44.905	23.238	< .001	< .001	< .001		Head - Pelvis	4.542	50.870	24.000	< .001	< .001	< .001
																					Head - Sternum	4.231	87.244	53.927	< .001	< .001	< .001		Head - Sternum	3.014	44.905	27.857	0.003	0.008	0.005		Head - Sternum	3.506	50.870	30.130	< .001	0.001	< .001
																					Pelvis - Sternum	-1.155	44.829	53.927	0.248	0.744	0.248		Pelvis - Sternum	-0.817	23.238	27.857	0.414	1.000	0.414		Pelvis - Sternum	-1.036	24.000	30.130	0.300	0.900	0.300
											TCI_dV
											Factor	Statistic	df	p
											Position	58.943	2	< .001					RMS		Comparison	z	Wi	Wj	p	pbonf	pholm		Comparison	z	Wi	Wj	p	pbonf	pholm		Comparison	z	Wi	Wj	p	pbonf	pholm		RMS
											Group	0.734	2	0.693							Head - Pelvis	6.412	89.780	39.293	< .001	< .001	< .001		Head - Pelvis	3.914	44.286	22.143	< .001	< .001	< .001		Head - Pelvis	3.858	48.174	25.348	< .001	< .001	< .001
																					Head - Sternum	4.172	89.780	56.927	< .001	< .001	< .001		Head - Sternum	2.601	44.286	29.571	0.009	0.028	0.019		Head - Sternum	2.822	48.174	31.478	0.005	0.014	0.010
																					Pelvis - Sternum	-2.240	39.293	56.927	0.025	0.075	0.025		Pelvis - Sternum	-1.313	22.143	29.571	0.189	0.567	0.189		Pelvis - Sternum	-1.036	25.348	31.478	0.300	0.900	0.300
																			SURFACE		Comparison	z	Wi	Wj	p	pbonf	pholm		Comparison	z	Wi	Wj	p	pbonf	pholm		Comparison	z	Wi	Wj	p	pbonf	pholm		SURFACE
																					Head - Pelvis	6.059	87.683	39.976	< .001	< .001	< .001		Head - Pelvis	3.796	43.238	21.762	< .001	< .001	< .001		Head - Pelvis	4.240	48.304	23.217	< .001	< .001	< .001
																					Head - Sternum	3.726	87.683	58.341	< .001	< .001	< .001		Head - Sternum	2.163	43.238	31.000	0.051	0.092	0.061		Head - Sternum	2.506	48.304	33.478	0.012	0.037	0.024
																					Pelvis - Sternum	-2.332	39.976	58.341	0.020	0.059	0.020		Pelvis - Sternum	-1.633	21.762	31.000	0.102	0.307	0.102		Pelvis - Sternum	-1.734	23.217	33.478	0.083	0.249	0.083
																			RANGE		Comparison	z	Wi	Wj	p	pbonf	pholm		Comparison	z	Wi	Wj	p	pbonf	pholm		Comparison	z	Wi	Wj	p	pbonf	pholm		RANGE
																					Head - Pelvis	5.452	86.488	43.561	< .001	< .001	< .001		Head - Pelvis	3.115	42.048	24.429	0.002	0.006	0.006		Head - Pelvis	3.506	47.043	26.304	< .001	0.001	0.001
																					Head - Sternum	3.878	86.488	55.951	< .001	< .001	< .001		Head - Sternum	2.214	42.048	29.524	0.057	0.081	0.054		Head - Sternum	2.602	47.043	31.652	0.009	0.028	0.019
																					Pelvis - Sternum	-1.574	43.561	55.951	0.116	0.347	0.116		Pelvis - Sternum	-0.901	24.429	29.524	0.368	1.000	0.368		Pelvis - Sternum	-0.904	26.304	31.652	0.366	1.000	0.366
																			TCI		Comparison	z	Wi	Wj	p	pbonf	pholm		Comparison	z	Wi	Wj	p	pbonf	pholm		Comparison	z	Wi	Wj	p	pbonf	pholm		TCI
																					Head - Pelvis	-5.299	34.244	75.963	< .001	< .001	< .001		Head - Pelvis	-2.913	21.500	37.976	0.004	0.011	0.011		Head - Pelvis	-1.235	30.065	37.370	0.217	0.650	0.614
																					Head - Sternum	-5.278	34.244	75.793	< .001	< .001	< .001		Head - Sternum	-2.656	21.500	36.524	0.008	0.024	0.016		Head - Sternum	-1.268	30.065	37.565	0.205	0.614	0.614
																					Pelvis - Sternum	0.022	75.963	75.793	0.983	1.000	0.983		Pelvis - Sternum	0.257	37.976	36.524	0.797	1.000	0.797		Pelvis - Sternum	-0.033	37.370	37.565	0.974	1.000	0.974
																			TCI_dT		Comparison	z	Wi	Wj	p	pbonf	pholm		Comparison	z	Wi	Wj	p	pbonf	pholm		Comparison	z	Wi	Wj	p	pbonf	pholm		TCI_dT
																					Head - Pelvis	6.028	92.927	45.463	< .001	< .001	< .001		Head - Pelvis	3.258	43.667	25.238	0.001	0.003	0.003		Head - Pelvis	1.595	41.087	31.652	0.111	0.332	0.332
																					Head - Sternum	5.755	92.927	47.610	< .001	< .001	< .001		Head - Sternum	2.929	43.667	27.095	0.003	0.010	0.007		Head - Sternum	1.492	41.087	32.261	0.136	0.407	0.332
																					Pelvis - Sternum	-0.273	45.463	47.610	0.785	1.000	0.785		Pelvis - Sternum	-0.328	25.238	27.095	0.743	1.000	0.743		Pelvis - Sternum	-0.103	31.652	32.261	0.918	1.000	0.918
																			TCI_dS		Comparison	z	Wi	Wj	p	pbonf	pholm		Comparison	z	Wi	Wj	p	pbonf	pholm		Comparison	z	Wi	Wj	p	pbonf	pholm		TCI_dS
																					Head - Pelvis	5.765	89.756	44.366	< .001	< .001	< .001		Head - Pelvis	4.310	46.143	21.762	< .001	< .001	< .001		Head - Pelvis	4.204	50.087	25.217	< .001	< .001	< .001
																					Head - Sternum	4.811	89.756	51.878	< .001	< .001	< .001		Head - Sternum	3.190	46.143	28.095	0.001	0.004	0.003		Head - Sternum	3.447	50.087	29.696	< .001	0.002	0.001
																					Pelvis - Sternum	-0.954	44.366	51.878	0.340	1.000	0.340		Pelvis - Sternum	-1.120	21.762	28.095	0.263	0.789	0.263		Pelvis - Sternum	-0.757	25.217	29.696	0.449	1.000	0.449
																			TCI_dV		Comparison	z	Wi	Wj	p	pbonf	pholm		Comparison	z	Wi	Wj	p	pbonf	pholm		Comparison	z	Wi	Wj	p	pbonf	pholm		TCI_dV
																					Head - Pelvis	4.978	85.439	46.244	< .001	< .001	< .001		Head - Pelvis	3.670	44.048	23.286	< .001	< .001	< .001		Head - Pelvis	3.726	48.087	26.043	< .001	< .001	< .001
																					Head - Sternum	3.952	85.439	54.317	< .001	< .001	< .001		Head - Sternum	2.719	44.048	28.667	0.007	0.020	0.013		Head - Sternum	2.910	48.087	30.870	0.004	0.011	0.007
																					Pelvis - Sternum	-1.025	46.244	54.317	0.305	0.916	0.305		Pelvis - Sternum	-0.951	23.286	28.667	0.341	1.000	0.341		Pelvis - Sternum	-0.816	26.043	30.870	0.415	1.000	0.415
